# Supplementary material for: Stress-Inducible Transcription Factor NUPR1 Is Involved in the Inhibitory Effects Exerted by Statins on Insulin Action in ER-Positive Breast Cancer Cells
Source: Cells. 2026 Feb 2;15(3):284. doi: 10.3390/cells15030284 (PMC12897195; doi:10.3390/cells15030284)
Supplement: Supplementary file 1 [file cells-15-00284-s001.zip]

Archive with 1 entries (1 files):
- cells-4082534-supplementary.pdf
